# Supplementary material for: AAV-mediated gene therapy in a model of SLC13A5 citrate transporter disorder rescues epileptic and metabolic phenotypes
Source: J Clin Invest. 2026 Feb 19;136(8):e197503. doi: 10.1172/JCI197503 (PMC13078891; doi:10.1172/JCI197503)
Supplement: Supporting data values [file jci-136-197503-s304.xlsx]

## Sheet: Fig 1E
Time	Vehicle			pAAV9/SLC13A5
30	2.47573	4.64427	4.4216	4.03253	3.45947	3.68427
60	4.97547	5.27573	5.29973	2.40933	2.2952	2.63253
90	4.20053	5.12667	4.4992	1.37673	2.13387	1.4994
120	4.0912	4.18907	4.10187	0.8992	1.25393	1.2114
	Exlcuded outliers

## Sheet: Fig 2B-C
Group	Sex	Citrate (Relative to WT)
WT+Veh	F	90.3089
WT+Veh	F	100
WT+Veh	F	99.7775
WT+Veh	F	98.1221
WT+Veh	M	109.691
WT+Veh	M	100.222
WT+Veh	M	101.247
WT+Veh	M	100.631
KO+Veh	F	103.391
KO+Veh	F	92.8889
KO+Veh	F	111.98
KO+Veh	F	101.044
KO+Veh	F	100.571
KO+Veh	M	140.625
KO+Veh	M	155.646
KO+Veh	M	139.487
KO+Veh	M	96.3723
KO+Veh	M	173.039
KO+LD	F	114.988
KO+LD	F	81.2168
KO+LD	F	128.819
KO+LD	F	76.0024
KO+LD	F	73.3455
KO+LD	M	119.248
KO+LD	M	71.806
KO+LD	M	64.9175
KO+LD	M	64.4193
KO+LD	M	76.4505
KO+HD	F	110.691
KO+HD	F	81.759
KO+HD	F	31.7275
KO+HD	F	28.1513
KO+HD	F	76.5333
KO+HD	M	85.1168
KO+HD	M	56.9887
KO+HD	M	73.0072
KO+HD	M	53.9162
KO+HD	M	51.5195

## Sheet: Fig 3B
Group	Sex	Spike Train Count
WT+Veh	F	0
WT+Veh	F	0
WT+Veh	F	0
WT+Veh	F	0
WT+Veh	F	0
WT+Veh	F	0
WT+Veh	F	0
WT+Veh	F	0
WT+Veh	F	0
WT+Veh	M	2
WT+Veh	M	3
WT+Veh	M	0
WT+Veh	M	0
WT+Veh	M	0
WT+Veh	M	1
WT+Veh	M	3
WT+Veh	M	0
KO+Veh	F	3
KO+Veh	F	0
KO+Veh	F	0
KO+Veh	F	0
KO+Veh	F	0
KO+Veh	F	1
KO+Veh	F	1
KO+Veh	F	2
KO+Veh	F	0
KO+Veh	F	0
KO+Veh	F	0
KO+Veh	M	6
KO+Veh	M	0
KO+Veh	M	0
KO+Veh	M	0
KO+Veh	M	0
KO+Veh	M	19
KO+Veh	M	0
KO+Veh	M	0
KO+Veh	M	0
KO+Veh	M	0
KO+Veh	M	0
KO+LD	F	0
KO+LD	F	1
KO+LD	F	0
KO+LD	F	0
KO+LD	F	0
KO+LD	F	0
KO+LD	F	0
KO+LD	F	0
KO+LD	F	0
KO+LD	F	0
KO+LD	M	0
KO+LD	M	4
KO+LD	M	0
KO+LD	M	0
KO+LD	M	0
KO+LD	M	5
KO+LD	M	0
KO+LD	M	2
KO+LD	M	0
KO+LD	M	0
KO+HD	F	0
KO+HD	F	0
KO+HD	F	0
KO+HD	F	0
KO+HD	F	4
KO+HD	F	0
KO+HD	F	0
KO+HD	F	0
KO+HD	F	0
KO+HD	M	1
KO+HD	M	0
KO+HD	M	0
KO+HD	M	0
KO+HD	M	0
KO+HD	M	1
KO+HD	M	0
KO+HD	M	0
KO+HD	M	0
KO+HD	M	0

## Sheet: Fig 3C,F
		PTZ Injection Day
Group	Sex	1	2	3	4	5	6	7	8
WT+Veh	F	4	5	5	5	6	6	6	6		blue* =	value excluded
WT+Veh	F	1	0	1	1	2	0	0	0		Animals that died received a score of 6 for the remaining injection days
WT+Veh	F	1	1	1	1	1	1	0	1		Racine scores taken over PTZ Injection Series (total of 8 injections).
WT+Veh	F	1	1	0	1	1	0	0	0
WT+Veh	F	1	1	1	1	1	0	0	1
WT+Veh	F	2	1	1	2	1	0	1	1
WT+Veh	F	1	2	2	2	2	1	1	1
WT+Veh	F	1	2	2	1	2	1	1	1
WT+Veh	F	1	1	2	2	2	1	1	1
WT+Veh	F	1	2	2	2	2	1	1	1
WT+Veh	M	2	1	1	4	4	4	4	1*
WT+Veh	M	1	0	1	3	4	4	4	5
WT+Veh	M	1	1	1	1	1	0	1	1
WT+Veh	M	1	1	1	1	1	1	1	1
WT+Veh	M	1	2	1	1	1	0	1	1
WT+Veh	M	1	1	1	1	1	0	1	1
WT+Veh	M	1	1	1	1	1	1	1	1
WT+Veh	M	1	1	1	1	1	1	1	1
WT+Veh	M	2	1	2	1	1	1	1	1
WT+Veh	M	1	1	0	2	2	2	1	1
KO+Veh	F	4	4	5	5	5	5	4	1*
KO+Veh	F	2	2	2	2	2	2	2	2
KO+Veh	F	0	2	0	3	5	0*	0*	6
KO+Veh	F	2	2	5	6	6	6	6	6
KO+Veh	F	1	1	1	1	1	1	1	1
KO+Veh	F	1	5	5	5	5	5	5	6
KO+Veh	F	1	4	4	4	2*	2*	2*	0*
KO+Veh	F	6*	6*	6*	6*	6*	6*	6*	6*
KO+Veh	F	2	1	1	2	2	2	1	1
KO+Veh	F	1	2	1	2	2	2	1	3
KO+Veh	F	1	1	2	2	2	1	1	1
KO+Veh	M	2	1	4	5	5	5	5	5
KO+Veh	M	2	1	1	1	1	1	1	0
KO+Veh	M	2	4	4	3	5	4	4	5
KO+Veh	M	4	4	4	6	6	6	6	6
KO+Veh	M	2	1	2	2	2	2	2	2
KO+Veh	M	1	4	5	6	6	6	6	6
KO+Veh	M	1	1	1	1	1	1	1	1
KO+Veh	M	2	2	4	5	5	5	4	6
KO+Veh	M	1	4	5	5	4	5	5	4
KO+Veh	M	1	1	1	1	1	1	1	1
KO+Veh	M	1	1	1	1	1	1	1	1
KO+LD	F	2	2	2	2	4	2	0	2
KO+LD	F	1	1	1	1	1	1	0	1
KO+LD	F	0	1	1	1	1	0	1	1
KO+LD	F	1	1	1	0	0	0	1	1
KO+LD	F	2	2	4	2	3	3	4	4
KO+LD	F	0	1	1	1	0	1	1	0
KO+LD	F	1	1	1	1	1	1	1	1
KO+LD	F	2	5	5	5	5	2*	6	6
KO+LD	F	1	1	1	1	1	1	1	1
KO+LD	F	0	2	1	0	2	0	0	0
KO+LD	M	5	5	5	2*	6	6	6	6
KO+LD	M	6*	6*	6*	6*	6*	6*	6*	6*
KO+LD	M	0	1	1	1	1	1	1	1
KO+LD	M	1	1	0	0	1	1	1	0
KO+LD	M	1	1	1	1	1	1	1	1
KO+LD	M	4	5	4	5	6	6	6	6
KO+LD	M	1	1	2	2	3	4	6	6
KO+LD	M	1	1	1	1	0	1	1	1
KO+LD	M	2	1	1	1	1	1	1	1
KO+LD	M	2	1	1	1	2	2	1	1
KO+HD	F	1	2	2	2	2	2	0	2
KO+HD	F	1	0	1	1	2	2	2	0
KO+HD	F	2	2	1	1	1	2	1	1
KO+HD	F	1	0	1	0	0	1	0	0
KO+HD	F	4	6	6	6	6	6	6	6
KO+HD	F	0	1	1	1	1	1	1	0
KO+HD	F	5	4	5	5	5	5	5	5
KO+HD	F	1	1	1	1	1	1	1	1
KO+HD	F	2	1	1	6	6	6	6	6
KO+HD	M	4	5	5	5	5	2*	0*	0*
KO+HD	M	6*	6*	6*	6*	6*	6*	6*	6*
KO+HD	M	5	5	4	5	5	1*	6	6
KO+HD	M	1	0	1	1	1	1	1	1
KO+HD	M	1	1	1	1	1	1	1	1
KO+HD	M	1	1	1	1	1	1	1	1
KO+HD	M	1	1	1	1	1	1	1	6*
KO+HD	M	1	5	4	4	5	4	5	5
KO+HD	M	1	1	1	1	1	1	1	1
KO+HD	M	1	1	4	5	5	5	5	5

## Sheet: Fig 3D,G
		PTZ Injection Day
Group	Sex	1	2	3	4	5	6	7	8
WT+Veh	F	30	8	12	7	7	0	0	0		Latency to seize in minutes
WT+Veh	F	30	30	30	30	30	30	30	30		Animals with a score of 2 or below were assigned a latency of 30 minutes (maximum scoring period)
WT+Veh	F	30	30	30	30	30	30	30	30		Animals that died were assigned a score of 0 minutes for rest of injection series
WT+Veh	F	30	30	30	30	30	30	30	30		blue* =	value excluded
WT+Veh	F	30	30	30	30	30	30	30	30
WT+Veh	F	30	30	30	30	30	30	30	30
WT+Veh	F	30	30	30	30	30	30	30	30
WT+Veh	F	30	30	30	30	30	30	30	30
WT+Veh	F	30	30	30	30	30	30	30	30
WT+Veh	F	30	30	30	30	30	30	30	30
WT+Veh	M	30	30	30	23	18	8	4	30*
WT+Veh	M	30	30	30	10	10	16	16	9
WT+Veh	M	30	30	30	30	30	30	30	30
WT+Veh	M	30	30	30	30	30	30	30	30
WT+Veh	M	30	30	30	30	30	30	30	30
WT+Veh	M	30	30	30	30	30	30	30	30
WT+Veh	M	30	30	30	30	30	30	30	30
WT+Veh	M	30	30	30	30	30	30	30	30
WT+Veh	M	30	30	30	30	30	30	30	30
WT+Veh	M	30	30	30	30	30	30	30	30
KO+Veh	F	11	25	16	6	6	7	4.3	30*
KO+Veh	F	30	30	30	30	30	30	30	30
KO+Veh	F	30	30	30	30	16	30*	30*	5
KO+Veh	F	30	30	16	15	0	0	0	0
KO+Veh	F	30	30	30	30	30	30	30	30
KO+Veh	F	30	29	4	19.8	15.3	5.7	3.9	15.1
KO+Veh	F	30	15	15	14.9	30*	30*	30*	30*
KO+Veh	F	0*	0*	0*	0*	0*	0*	0*	0*
KO+Veh	F	30	30	30	30	30	30	30	30
KO+Veh	F	30	30	30	30	30	30	30	16
KO+Veh	F	30	30	30	30	30	30	30	30
KO+Veh	M	30	30	5	6	3	8	4	4
KO+Veh	M	30	30	30	30	30	30	30	30
KO+Veh	M	30	21	13	8	22	10	7	12
KO+Veh	M	18	6	7	7	0	0	0	0
KO+Veh	M	30	30	30	30	30	30	30	30
KO+Veh	M	30	16	7	13	0	0	0	0
KO+Veh	M	30	30	30	30	30	30	30	30
KO+Veh	M	30	30	13	4	6.4	5.2	3	4.1
KO+Veh	M	30	25	15	6	6.2	3.6	2.4	3.8
KO+Veh	M	30	30	30	30	30	30	30	30
KO+Veh	M	30	30	30	30	30	30	30	30
KO+LD	F	30	30	30	30	6	30	30*	30
KO+LD	F	30	30	30	30	30	30	30	30
KO+LD	F	30	30	30	30	30	30	30	30
KO+LD	F	30	30	30	30	30	30	30	30
KO+LD	F	30	30	20	30	12	19.7	11	10
KO+LD	F	30	30	30	30	30	30	30	30
KO+LD	F	30	30	30	30	30	30	30	30
KO+LD	F	30	14	4	4	15	30*	5.9	0
KO+LD	F	30	30	30	30	30	30	30	30
KO+LD	F	30	30	30	30	30	30	30	30
KO+LD	M	22	9	3	30*	11	0	0	0
KO+LD	M	0*	0*	0*	0*	0*	0*	0*	0*
KO+LD	M	30	30	30	30	30	30	30	30
KO+LD	M	30	30	30	30	30	30	30	30
KO+LD	M	30	30	30	30	30	30	30	30
KO+LD	M	7	4	3	4	9.9	0	0	0
KO+LD	M	30	30	30	30	20.1	13.6	12.6	0
KO+LD	M	30	30	30	30	30	30	30	30
KO+LD	M	30	30	30	30	30	30	30	30
KO+LD	M	30	30	30	30	30	30	30	30
KO+HD	F	30	30	30	30	30	30	30	30
KO+HD	F	30	30	30	30	30	30	30	30
KO+HD	F	30	30	30	30	30	30	30	30
KO+HD	F	30	30	30	30	30	30	30	30
KO+HD	F	7	6	0	0	0	0	0	0
KO+HD	F	30	30	30	30	30	30	30	30
KO+HD	F	29.5	17	11	15	4.5	11.3	3.8	9.5
KO+HD	F	30	30	30	30	30	30	30	30
KO+HD	F	30	30	30	12	0	0	0	0
KO+HD	M	5	4	6	13	9	30*	30*	30*
KO+HD	M	0*	0*	0*	0*	0*	0*	0*	0*
KO+HD	M	4	19	7	8	4	30*	3	0
KO+HD	M	30	30	30	30	30	30	30	30
KO+HD	M	30	30	30	30	30	30	30	30
KO+HD	M	30	30	30	30	30	30	30	30
KO+HD	M	30	30	30	30	30	30	30	30*
KO+HD	M	30	25	28	8	5.1	5.3	4.6	6.9
KO+HD	M	30	30	30	30	30	30	30	30
KO+HD	M	30	30	9	14	24.7	4.3	5.3	4.7

## Sheet: Fig 3E,H
Group	Sex	Injection	Survival (0 = alive, 1 = died)
WT+Veh	F	5	1
WT+Veh	F	8	0		blue* =	value excluded
WT+Veh	F	8	0		Animals that died received a score of 6 for the remaining injection days
WT+Veh	F	8	0		Survival assessed over PTZ Injection Series (total of 8 injections).
WT+Veh	F	8	0
WT+Veh	F	8	0
WT+Veh	F	8	0
WT+Veh	F	8	0
WT+Veh	F	8	0
WT+Veh	F	8	0
WT+Veh	M	8	0
WT+Veh	M	8	0
WT+Veh	M	8	0
WT+Veh	M	8	0
WT+Veh	M	8	0
WT+Veh	M	8	0
WT+Veh	M	8	0
WT+Veh	M	8	0
WT+Veh	M	8	0
WT+Veh	M	8	0
KO+Veh	F	8	0
KO+Veh	F	8	0
KO+Veh	F	8	1
KO+Veh	F	4	1
KO+Veh	F	8	0
KO+Veh	F	8	1
KO+Veh	F	8	0
KO+Veh	F	1*	1*
KO+Veh	F	8	0
KO+Veh	F	8	0
KO+Veh	F	8	0
KO+Veh	M	8	0
KO+Veh	M	8	0
KO+Veh	M	8	0
KO+Veh	M	4	1
KO+Veh	M	8	0
KO+Veh	M	4	1
KO+Veh	M	8	0
KO+Veh	M	8	1
KO+Veh	M	8	0
KO+Veh	M	8	0
KO+Veh	M	8	0
KO+LD	F	8	0
KO+LD	F	8	0
KO+LD	F	8	0
KO+LD	F	8	0
KO+LD	F	8	0
KO+LD	F	8	0
KO+LD	F	8	0
KO+LD	F	7	1
KO+LD	F	8	0
KO+LD	F	8	0
KO+LD	M	5	1
KO+LD	M	1*	1*
KO+LD	M	8	0
KO+LD	M	8	0
KO+LD	M	8	0
KO+LD	M	5	1
KO+LD	M	7	1
KO+LD	M	8	0
KO+LD	M	8	0
KO+LD	M	8	0
KO+HD	F	8	0
KO+HD	F	8	0
KO+HD	F	8	0
KO+HD	F	8	0
KO+HD	F	2	1
KO+HD	F	8	0
KO+HD	F	8	0
KO+HD	F	8	0
KO+HD	F	4	1
KO+HD	M	8	0
KO+HD	M	1*	1*
KO+HD	M	7	1
KO+HD	M	8	0
KO+HD	M	8	0
KO+HD	M	8	0
KO+HD	M	7	0
KO+HD	M	8	0
KO+HD	M	8	0
KO+HD	M	8	0

## Sheet: Fig 4A-B
Group	Sex	Dark Activity	Light Activity
WT+Veh	F	507	233
WT+Veh	F	550	283
WT+Veh	F	515.333	263
WT+Veh	F	544.333	469.5
WT+Veh	F	463.667	232.5
WT+Veh	F	502	365
WT+Veh	F	482.667	344
WT+Veh	F	581	273.5
WT+Veh	F	401.333	216.5
WT+Veh	M	563	300.5
WT+Veh	M	454	257
WT+Veh	M	598.333	212.5
WT+Veh	M	394.333	263
WT+Veh	M	519.333	317.5
WT+Veh	M	506	263.5
WT+Veh	M	604.667	220.5
WT+Veh	M	325.333	199
KO+Veh	F	645.667	537
KO+Veh	F	624.667	303.5
KO+Veh	F	526.333	331.5
KO+Veh	F	656.667	304.5
KO+Veh	F	544.333	451.5
KO+Veh	F	521	245
KO+Veh	F	576	428
KO+Veh	F	702.333	433.5
KO+Veh	F	500.333	159
KO+Veh	F	603	398.5
KO+Veh	F	598.667	330
KO+Veh	M	469	297
KO+Veh	M	588	215.5
KO+Veh	M	498.667	314
KO+Veh	M	489	315
KO+Veh	M	561.667	312
KO+Veh	M	521.667	346.5
KO+Veh	M	448	233
KO+Veh	M	584.667	436.5
KO+Veh	M	487.667	291.5
KO+Veh	M	372	306.5
KO+Veh	M	492.333	271.5
KO+LD	F	627	554
KO+LD	F	725.667	357
KO+LD	F	783.333	354.5
KO+LD	F	475.333	307
KO+LD	F	664	367
KO+LD	F	284	254
KO+LD	F	563	297.5
KO+LD	F	505.667	288
KO+LD	F	540	334.5
KO+LD	F	530.333	273
KO+LD	M	571.667	320.5
KO+LD	M	483	293.5
KO+LD	M	428.667	198
KO+LD	M	534.333	248
KO+LD	M	423.667	324.5
KO+LD	M	524	471
KO+LD	M	544.667	349.5
KO+LD	M	466.333	241.5
KO+LD	M	480.333	206.5
KO+LD	M	396.667	214
KO+HD	F	584	297
KO+HD	F	630	260.5
KO+HD	F	528.667	240
KO+HD	F	577	284
KO+HD	F	548	368
KO+HD	F	522	222
KO+HD	F	571	292.5
KO+HD	F	537.333	175.5
KO+HD	F	372	175
KO+HD	M	453.333	305
KO+HD	M	498.667	274
KO+HD	M	468.333	272
KO+HD	M	440	236
KO+HD	M	429.667	209.5
KO+HD	M	535.667	232.5
KO+HD	M	477.667	156
KO+HD	M	597	267
KO+HD	M	469	282
KO+HD	M	428.333	295

## Sheet: Fig 4C-F
Group	Sex	Active Wake	Quiet Wake	SWS	Paradoxical
WT+Veh	F	56.5	0.9	39.65	2.95
WT+Veh	F	52.85	0.6	44.65	1.8
WT+Veh	F	52.95	0	46.05	1
WT+Veh	F	54.2	0.85	41.05	3.75
WT+Veh	F	51.2	0.05	48.3	0.35
WT+Veh	F	53.65	0.25	43.65	2.1
WT+Veh	F	52.65	0.45	44.7	2.15
WT+Veh	F	54.75	0.85	40.55	3.9
WT+Veh	F	52.3	0.25	45.15	2.3
WT+Veh	M	54.25	2.2	40.55	2.8
WT+Veh	M	51.85	4.75	38.2	5.2
WT+Veh	M	50.8	1.6	43.4	4.1
WT+Veh	M	46.05	0.15	53.55	0.1
WT+Veh	M	47.35	1	47.3	4.35
WT+Veh	M	48.55	0.55	48.5	2.3
WT+Veh	M	48.2	1.2	46.65	3.8
WT+Veh	M	44.75	1	49.9	4.3
KO+Veh	F	56.25	0.2	41.95	1.55
KO+Veh	F	56.05	0.35	42.25	1.3
KO+Veh	F	52.6	0.3	45.9	1.05
KO+Veh	F	54.55	0	45.4	0
KO+Veh	F	54.1	0.85	40.7	4.25
KO+Veh	F	56.5	1.05	42	1
KO+Veh	F	57.25	0.25	41.4	1.05
KO+Veh	F	56.65	1.2	40.1	2.6
KO+Veh	F	59	0.15	40.45	0.4
KO+Veh	F	53.95	0	45.7	0.35
KO+Veh	F	57.1	0.7	38.65	3.45
KO+Veh	M	49.45	1.9	45.6	3.35
KO+Veh	M	49.95	0.05	49.4	0.5
KO+Veh	M	50.85	0.9	44.4	3.4
KO+Veh	M	50.15	1.85	43.25	4.7
KO+Veh	M	54.15	0.9	42.55	2.4
KO+Veh	M	47.9	1.45	48.25	2.3
KO+Veh	M	48.5	0.45	49.7	1.25
KO+Veh	M	50.1	0.2	49.2	0.5
KO+Veh	M	47.3	0.2	50.3	1.9
KO+Veh	M	41.4	0.2	58.25	0.15
KO+Veh	M	45.7	0.1	54.05	0.05
KO+LD	F	48.55	0.4	49.3	1.75
KO+LD	F	61	4.4	27.1	7.4
KO+LD	F	58.1	0.1	41.5	0.25
KO+LD	F	50.75	0.35	47.1	1.75
KO+LD	F	56.45	0.2	41.65	1.7
KO+LD	F	43.95	0.25	54.55	1.25
KO+LD	F	52.05	0.75	42.85	4.2
KO+LD	F	46.25	0.15	52.95	0.55
KO+LD	F	50.45	0.35	47.6	1.55
KO+LD	F	53.85	0.6	41.55	4.05
KO+LD	M	53.4	0.75	43.45	2.4
KO+LD	M	56	2.7	33.8	7.05
KO+LD	M	49.1	0.55	47.75	2.55
KO+LD	M	49.75	0.4	48.3	1.6
KO+LD	M	45.25	0.85	49.25	4.15
KO+LD	M	49.45	0.55	47.55	1.95
KO+LD	M	52.45	1.15	43.1	3.3
KO+LD	M	42.6	0.15	56.8	0.25
KO+LD	M	44.95	0.9	50.35	3.85
KO+LD	M	50.35	0.05	49.5	0
KO+HD	F	55.7	0.8	39.15	4.4
KO+HD	F	55.55	0.35	42	2.1
KO+HD	F	49.75	0.25	47.75	2.25
KO+HD	F	51.95	0.55	46.9	0.8
KO+HD	F	51.75	0.5	45.05	2.75
KO+HD	F	54.95	3.2	38.75	3.15
KO+HD	F	54.45	0.05	44.8	0.65
KO+HD	F	55.95	0.85	39.05	4.1
KO+HD	F	48.45	0.3	49.45	1.75
KO+HD	M	53.45	1.55	39.5	5.35
KO+HD	M	51.6	2.4	41	5.05
KO+HD	M	49.95	0.45	47	2.5
KO+HD	M	50.1	0.9	47	2
KO+HD	M	50.25	0.9	45.05	3.7
KO+HD	M	46.7	0.8	49.45	3
KO+HD	M	55.05	1	40.15	3.8
KO+HD	M	48.35	0.1	50.9	0.65
KO+HD	M	52	1.25	42.05	4.7
KO+HD	M	46.75	0.45	50.5	2.2

## Sheet: Fig 4G-J
Group	Sex	Active Wake				Wake				SWS				Paradoxical
		Delta	Theta	Alpha	Beta	Delta	Theta	Alpha	Beta	Delta	Theta	Alpha	Beta	Delta	Theta	Alpha	Beta
WT+Veh	F	3.81e-09	4.02e-09	2.48e-09	2.18e-09	5.33e-09	7.45e-09	4.32e-09	4.25e-09	9.54e-09	8.25e-09	4.61e-09	4.86e-09	3.23e-09	5.52e-09	5.06e-09	3.17e-09
WT+Veh	F	3.74e-09	3.58e-09	1.78e-09	1.64e-09	3.72e-09	5.43e-09	2.76e-09	2.76e-09	1.02e-08	7.62e-09	3.49e-09	3.83e-09	2.02e-09	3.43e-09	2.72e-09	1.87e-09
WT+Veh	F	4.17e-09	4.17e-09	1.5e-09	1.23e-09	2.31e-09	4.03e-09	1.1e-09	1.63e-09	1.03e-08	4.48e-09	1.82e-09	2.38e-09	1.45e-09	2.53e-09	1.59e-09	1.16e-09
WT+Veh	F	4.24e-09	3.85e-09	1.97e-09	2.42e-09	4.25e-09	6.55e-09	3.19e-09	3.56e-09	1.01e-08	8.31e-09	4.09e-09	5.01e-09	2.35e-09	4.74e-09	2.98e-09	2.23e-09
WT+Veh	F	2.35e-09	2.59e-09	1.02e-09	9.14e-10	2.03e-09	3.48e-09	1.01e-09	1.12e-09	8.1e-09	3.59e-09	1.3e-09	1.6e-09	1.16e-09	2.1e-09	1.1e-09	1.04e-09
WT+Veh	F	3.23e-09	2.61e-09	1.55e-09	1.43e-09	3.93e-09	5.35e-09	2.71e-09	2.98e-09	9.73e-09	6.83e-09	3.06e-09	3.42e-09	1.88e-09	3.41e-09	2.18e-09	1.55e-09
WT+Veh	F	2.38e-09	1.74e-09	1.08e-09	1.08e-09	2.36e-09	3.3e-09	1.7e-09	1.78e-09	5.81e-09	4.22e-09	2.06e-09	2.26e-09	1.28e-09	2.3e-09	1.38e-09	1.15e-09
WT+Veh	F	2.63e-09	2.33e-09	1.9e-09	1.56e-09	4.16e-09	6.26e-09	3.36e-09	2.93e-09	8.6e-09	7.49e-09	3.82e-09	3.69e-09	2.23e-09	4.53e-09	3.28e-09	1.89e-09
WT+Veh	F	3.63e-09	3.48e-09	1.96e-09	1.67e-09	4.34e-09	6.73e-09	3.29e-09	2.8e-09	1.26e-08	8.89e-09	4.05e-09	4.05e-09	2.41e-09	4.37e-09	3.34e-09	1.79e-09
WT+Veh	M	5.71e-09	4.39e-09	2.07e-09	2.44e-09	6.71e-09	8.49e-09	4.46e-09	4.72e-09	8.4e-09	8.73e-09	4.46e-09	4.6e-09	3.55e-09	7.01e-09	4.62e-09	4.53e-09
WT+Veh	M	5.91e-09	4.97e-09	2.01e-09	2.22e-09	4.62e-09	7.02e-09	4.19e-09	4.75e-09	6.23e-09	6.88e-09	3.9e-09	4.39e-09	3.58e-09	6.75e-09	5.13e-09	5.39e-09
WT+Veh	M	2.64e-09	2.52e-09	1.46e-09	1.3e-09	4e-09	5.88e-09	3.17e-09	3.4e-09	6.83e-09	6.68e-09	3.57e-09	3.85e-09	2.03e-09	4.06e-09	2.83e-09	2.29e-09
WT+Veh	M	3.54e-09	3.24e-09	1.26e-09	1.11e-09	2.01e-09	4.03e-09	1.03e-09	1.25e-09	1.07e-08	5.1e-09	1.99e-09	2.36e-09	1.33e-09	2.34e-09	1.3e-09	1.22e-09
WT+Veh	M	2.33e-09	2.13e-09	1.59e-09	1.45e-09	3.26e-09	4.92e-09	2.78e-09	2.32e-09	7.17e-09	6.19e-09	3.2e-09	3.04e-09	2.07e-09	4.22e-09	2.92e-09	1.63e-09
WT+Veh	M	2.88e-09	2.63e-09	1.6e-09	1.74e-09	3.91e-09	5.32e-09	2.93e-09	3.02e-09	1.02e-08	7.48e-09	3.59e-09	3.97e-09	2.13e-09	4.02e-09	2.55e-09	1.77e-09
WT+Veh	M	3.48e-09	3.63e-09	2.18e-09	2.15e-09	4.31e-09	6.43e-09	3.48e-09	3.43e-09	1.03e-08	8.94e-09	4.44e-09	4.36e-09	2.31e-09	4.8e-09	3.17e-09	2.43e-09
WT+Veh	M	3.23e-09	3.68e-09	1.92e-09	1.66e-09	4.01e-09	6.09e-09	2.93e-09	2.81e-09	9.29e-09	7.84e-09	3.78e-09	3.69e-09	2.28e-09	5.2e-09	3.28e-09	1.83e-09
KO+Veh	F	3.41e-09	3.3e-09	1.92e-09	1.89e-09	4.21e-09	6.42e-09	3.11e-09	3.04e-09	9.9e-09	7.08e-09	3.35e-09	3.68e-09	2.43e-09	4.12e-09	3.27e-09	2.15e-09
KO+Veh	F	3.81e-09	3.85e-09	1.74e-09	1.9e-09	4.23e-09	6.33e-09	2.92e-09	3.21e-09	1.15e-08	7.97e-09	3.63e-09	3.81e-09	2.13e-09	3.76e-09	2.39e-09	2.09e-09
KO+Veh	F	3.7e-09	3.29e-09	1.48e-09	1.64e-09	3.43e-09	4.93e-09	2.55e-09	2.69e-09	1.13e-08	7.24e-09	3.21e-09	3.82e-09	2e-09	3.38e-09	2.47e-09	1.92e-09
KO+Veh	F	4.3e-09	4.13e-09	1.76e-09	1.36e-09	3.1e-09	4.6e-09	1.96e-09	2.01e-09	1.27e-08	5.92e-09	2.37e-09	2.83e-09	1.57e-09	2.92e-09	2.06e-09	1.53e-09
KO+Veh	F	4.25e-09	2.98e-09	1.91e-09	1.5e-09	3.44e-09	5.19e-09	2.86e-09	2.4e-09	8.1e-09	6.33e-09	3.18e-09	3.36e-09	2.14e-09	4.56e-09	2.88e-09	1.66e-09
KO+Veh	F	3.22e-09	2.31e-09	7.96e-10	7.99e-10	9.14e-10	1.42e-09	6.83e-10	6.72e-10	3.95e-09	1.85e-09	8.15e-10	1.1e-09	6.66e-10	1.05e-09	9.22e-10	6.34e-10
KO+Veh	F	3.41e-09	2.5e-09	1.23e-09	1.28e-09	3.31e-09	4.59e-09	2.41e-09	2.2e-09	7.25e-09	5.24e-09	2.41e-09	2.6e-09	1.72e-09	3.16e-09	1.96e-09	1.38e-09
KO+Veh	F	3.17e-09	3.44e-09	1.88e-09	1.66e-09	3.59e-09	5.28e-09	2.92e-09	2.81e-09	1.02e-08	7.25e-09	3.49e-09	3.77e-09	2.12e-09	4.07e-09	2.88e-09	1.81e-09
KO+Veh	F	6.92e-09	7.01e-09	1.9e-09	1.5e-09	3.8e-09	8.73e-09	1.61e-09	1.83e-09	1.09e-08	6.63e-09	2.4e-09	3.02e-09	1.92e-09	2.23e-09	2.03e-09	1.92e-09
KO+Veh	F	4.94e-09	3.85e-09	1.53e-09	1.31e-09	4.69e-09	6.39e-09	2.52e-09	2.63e-09	1.2e-08	5.81e-09	2.29e-09	2.75e-09	1.76e-09	3.2e-09	1.65e-09	1.25e-09
KO+Veh	F	2.12e-09	1.84e-09	1.48e-09	1.2e-09	2.5e-09	3.95e-09	2.09e-09	1.84e-09	6.64e-09	5.07e-09	2.5e-09	2.59e-09	1.52e-09	3.34e-09	2.05e-09	1.25e-09
KO+Veh	M	3.79e-09	3.27e-09	1.64e-09	2.28e-09	2.59e-09	4.2e-09	1.93e-09	2.4e-09	6.91e-09	5.93e-09	2.77e-09	3.42e-09	1.52e-09	3.22e-09	1.96e-09	1.98e-09
KO+Veh	M	5.41e-09	4.27e-09	1.47e-09	1.39e-09	2.68e-09	3.79e-09	1.73e-09	2.07e-09	1.22e-08	6.09e-09	2.55e-09	3.11e-09	2.04e-09	3.55e-09	2.16e-09	2.09e-09
KO+Veh	M	2.41e-09	2.87e-09	1.25e-09	1.22e-09	1.78e-09	3.01e-09	1.36e-09	1.47e-09	5.21e-09	3.68e-09	1.83e-09	2.05e-09	1.31e-09	3.01e-09	1.49e-09	1.15e-09
KO+Veh	M	3.52e-09	3.88e-09	1.78e-09	1.79e-09	3.55e-09	5.61e-09	2.94e-09	2.87e-09	7.89e-09	6.91e-09	3.56e-09	3.6e-09	2.12e-09	4.97e-09	2.62e-09	2.04e-09
KO+Veh	M	3.42e-09	3.57e-09	1.7e-09	1.87e-09	3.98e-09	6.1e-09	2.89e-09	3.13e-09	7.77e-09	6.85e-09	3.36e-09	3.6e-09	1.99e-09	3.91e-09	2.39e-09	2.2e-09
KO+Veh	M	7.03e-09	5.5e-09	2.94e-09	3.45e-09	4.82e-09	7.25e-09	3.72e-09	3.67e-09	9.27e-09	8.49e-09	4.19e-09	4.25e-09	2.91e-09	5.63e-09	3.7e-09	2.82e-09
KO+Veh	M	2.88e-09	2.97e-09	1.24e-09	1.21e-09	2.28e-09	3.7e-09	1.56e-09	1.82e-09	7.13e-09	5.15e-09	2.32e-09	2.67e-09	1.49e-09	3.07e-09	1.46e-09	1.49e-09
KO+Veh	M	7.98e-09	3.84e-09	1.61e-09	2.37e-09	1.9e-09	2.8e-09	1.26e-09	1.38e-09	5.55e-09	3.16e-09	1.44e-09	1.74e-09	9.81e-10	1.69e-09	1.09e-09	1e-09
KO+Veh	M	7.37e-09	6.53e-09	2.12e-09	1.78e-09	3.83e-09	6.93e-09	2.32e-09	2.55e-09	1.04e-08	6.54e-09	3.1e-09	3.71e-09	2.63e-09	4.99e-09	2.8e-09	2.32e-09
KO+Veh	M	5.48e-09	6.04e-09	1.34e-09	1.03e-09	2.67e-09	5.8e-09	9.58e-10	1.06e-09	1.08e-08	4.47e-09	1.34e-09	1.58e-09	1.21e-09	2.53e-09	1.02e-09	8.36e-10
KO+Veh	M	1.82e-09	1.47e-09	9.72e-10	1.06e-09	2.16e-09	3.11e-09	1.43e-09	1.65e-09	7.74e-09	4.62e-09	2.15e-09	2.58e-09	1.34e-09	2.28e-09	1.4e-09	1.21e-09
KO+LD	F	3.46277e-09	3.15528e-09	1.40038e-09	1.31229e-09	2.11142e-09	3.1545e-09	1.70313e-09	1.64086e-09	8.35257e-09	4.49229e-09	2.02596e-09	2.29731e-09	1.40337e-09	2.4579e-09	1.76926e-09	1.39387e-09
KO+LD	F	2.8842e-09	2.19328e-09	2.21953e-09	2.26149e-09	2.12234e-09	3.06989e-09	2.70128e-09	2.68479e-09	3.66353e-09	3.03018e-09	2.38462e-09	2.86061e-09	1.56749e-09	3.01457e-09	2.90045e-09	2.48357e-09
KO+LD	F	3.59411e-09	2.57819e-09	1.2238e-09	1.44505e-09	2.46893e-09	3.32718e-09	1.6554e-09	2.00785e-09	7.73954e-09	4.59668e-09	2.02567e-09	2.45655e-09	1.37075e-09	2.38576e-09	1.47601e-09	1.44269e-09
KO+LD	F	3.1105e-09	2.78419e-09	1.46481e-09	1.1892e-09	2.24452e-09	3.54404e-09	1.62217e-09	1.61998e-09	6.97586e-09	4.90779e-09	2.20466e-09	2.4313e-09	1.59902e-09	3.06364e-09	1.77523e-09	1.21989e-09
KO+LD	F	5.36821e-09	3.95476e-09	1.90608e-09	1.55315e-09	2.85659e-09	4.00943e-09	2.60345e-09	2.11376e-09	1.12971e-08	6.17659e-09	2.85079e-09	3.26105e-09	2.05994e-09	3.37848e-09	2.77426e-09	1.84393e-09
KO+LD	F	1.97014e-09	2.00734e-09	8.42109e-10	8.34594e-10	1.84236e-09	3.0028e-09	1.07152e-09	1.27178e-09	5.82245e-09	3.78013e-09	1.62743e-09	1.89749e-09	1.08712e-09	2.12014e-09	8.67191e-10	8.94627e-10
KO+LD	F	2.45266e-09	2.36627e-09	1.60894e-09	1.32625e-09	3.06809e-09	4.81697e-09	2.51467e-09	2.04275e-09	8.41222e-09	6.35869e-09	2.97312e-09	2.9152e-09	1.8595e-09	3.81553e-09	2.53334e-09	1.45026e-09
KO+LD	F	3.57559e-09	3.49668e-09	1.44945e-09	1.15338e-09	2.59478e-09	5.39997e-09	1.07456e-09	1.13044e-09	1.03726e-08	4.0589e-09	1.68381e-09	2.18824e-09	1.73579e-09	3.31743e-09	1.65607e-09	1.3942e-09
KO+LD	F	3.87321e-09	3.47188e-09	1.8566e-09	1.72634e-09	3.86363e-09	5.95593e-09	2.81507e-09	2.52837e-09	1.09419e-08	7.90872e-09	3.38508e-09	3.68061e-09	2.27457e-09	3.85732e-09	3.02403e-09	1.84503e-09
KO+LD	F	2.71608e-09	2.32241e-09	1.93046e-09	1.55843e-09	2.96901e-09	4.51248e-09	2.35962e-09	2.00641e-09	6.84037e-09	5.59625e-09	2.78421e-09	2.64267e-09	1.6776e-09	3.43872e-09	2.50612e-09	1.46768e-09
KO+LD	M	5.48578e-09	2.92811e-09	1.56602e-09	1.76284e-09	3.38938e-09	4.78607e-09	2.4138e-09	2.78449e-09	5.9878e-09	5.23069e-09	2.56303e-09	3.06378e-09	1.7062e-09	3.32215e-09	1.95281e-09	1.88172e-09
KO+LD	M	5.20367e-09	6.3291e-09	2.57083e-09	2.18959e-09	3.85802e-09	7.36267e-09	3.48072e-09	2.88898e-09	8.36594e-09	7.56367e-09	3.93074e-09	3.79254e-09	3.14619e-09	7.85158e-09	3.26032e-09	2.43916e-09
KO+LD	M	4.70945e-09	4.46097e-09	1.55393e-09	1.41921e-09	3.17349e-09	4.59279e-09	2.32631e-09	2.53189e-09	7.5741e-09	5.8921e-09	2.87317e-09	3.33965e-09	1.9615e-09	3.80895e-09	2.19799e-09	1.83693e-09
KO+LD	M	3.22902e-09	2.77439e-09	1.47166e-09	1.39075e-09	3.1124e-09	4.61487e-09	2.28278e-09	2.09734e-09	1.06801e-08	7.20635e-09	3.33922e-09	3.29411e-09	2.02799e-09	3.66059e-09	2.5291e-09	1.67279e-09
KO+LD	M	3.68939e-09	2.99541e-09	1.4251e-09	1.46952e-09	3.27526e-09	4.69768e-09	2.27624e-09	2.49482e-09	7.86993e-09	6.27174e-09	2.886e-09	3.28436e-09	2.0688e-09	4.20816e-09	2.33472e-09	1.74948e-09
KO+LD	M	3.76028e-09	3.51309e-09	1.71562e-09	1.93959e-09	3.24529e-09	4.78309e-09	2.22102e-09	2.62892e-09	8.88225e-09	6.01952e-09	2.8304e-09	3.27431e-09	1.74248e-09	3.41585e-09	1.78359e-09	1.76479e-09
KO+LD	M	3.14944e-09	3.72599e-09	2.1639e-09	2.06574e-09	4.99491e-09	7.74077e-09	3.75783e-09	3.69349e-09	1.17391e-08	9.96477e-09	5.04817e-09	5.09539e-09	2.81831e-09	5.50793e-09	3.96498e-09	2.64704e-09
KO+LD	M	3.29763e-09	3.01927e-09	1.10602e-09	1.14514e-09	2.13411e-09	3.49704e-09	1.13637e-09	1.42552e-09	5.38491e-09	3.49186e-09	1.39277e-09	1.83212e-09	1.2315e-09	2.35883e-09	1.00218e-09	1.01252e-09
KO+LD	M	4.64616e-09	4.35353e-09	2.44184e-09	1.92863e-09	4.52497e-09	6.8111e-09	3.21218e-09	3.32837e-09	1.03956e-08	8.78156e-09	4.14887e-09	4.39172e-09	2.89082e-09	5.87352e-09	3.73002e-09	2.70096e-09
KO+LD	M	5.87667e-09	5.48463e-09	1.69169e-09	1.03016e-09	3.19479e-09	9.13249e-09	1.04232e-09	1.01835e-09	9.87979e-09	3.89365e-09	1.36773e-09	1.53819e-09	1.39992e-09	2.91786e-09	1.25264e-09	7.72899e-10
KO+HD	F	2.29211e-09	2.26699e-09	1.40448e-09	1.22159e-09	2.39911e-09	3.5851e-09	1.93082e-09	2.14667e-09	5.59655e-09	4.6185e-09	2.45137e-09	3.03319e-09	1.51459e-09	3.04923e-09	2.08299e-09	1.69846e-09
KO+HD	F	4.58717e-09	3.51323e-09	1.9751e-09	1.96013e-09	3.71044e-09	5.25952e-09	2.57264e-09	3.13867e-09	1.07746e-08	7.46317e-09	3.51051e-09	4.18477e-09	2.3001e-09	4.11317e-09	2.70758e-09	2.42382e-09
KO+HD	F	3.59932e-09	2.9555e-09	1.63699e-09	1.5043e-09	3.04029e-09	4.44577e-09	2.007e-09	2.28171e-09	9.00071e-09	5.99365e-09	2.75657e-09	3.22596e-09	2.05796e-09	4.01639e-09	2.22348e-09	1.91211e-09
KO+HD	F	4.34681e-09	2.92576e-09	1.36375e-09	1.33199e-09	2.81998e-09	4.25513e-09	1.96339e-09	1.7387e-09	9.34226e-09	5.50994e-09	2.26759e-09	2.65696e-09	1.71593e-09	2.93258e-09	1.94591e-09	1.28749e-09
KO+HD	F	4.5317e-09	3.51331e-09	1.89353e-09	2.05333e-09	3.66532e-09	5.23208e-09	2.89367e-09	2.87747e-09	1.02614e-08	7.09808e-09	3.54488e-09	3.96708e-09	2.08746e-09	3.86845e-09	2.71045e-09	1.87035e-09
KO+HD	F	4.34029e-09	3.71178e-09	1.72246e-09	1.51194e-09	3.23051e-09	5.20924e-09	2.63168e-09	2.7056e-09	7.56919e-09	5.98012e-09	2.85329e-09	3.26491e-09	1.74171e-09	3.89363e-09	2.57091e-09	1.94135e-09
KO+HD	F	3.83978e-09	2.11879e-09	1.30628e-09	1.25395e-09	3.59057e-09	3.93019e-09	1.69301e-09	1.83824e-09	7.70769e-09	5.50618e-09	2.40665e-09	2.87628e-09	2.04159e-09	2.71463e-09	1.72626e-09	1.69316e-09
KO+HD	F	2.31815e-09	1.98976e-09	1.59517e-09	1.20529e-09	2.87358e-09	4.30697e-09	2.37657e-09	2.27648e-09	5.79588e-09	4.85012e-09	2.60492e-09	2.7691e-09	1.73913e-09	3.59189e-09	2.4579e-09	1.58037e-09
KO+HD	F	3.06045e-09	2.99534e-09	1.42039e-09	1.31868e-09	3.26606e-09	5.04792e-09	2.05505e-09	2.04744e-09	7.8976e-09	5.75312e-09	2.44326e-09	2.66525e-09	1.83938e-09	3.48656e-09	1.92852e-09	1.34838e-09
KO+HD	M	2.97399e-09	3.00996e-09	1.72348e-09	2.10107e-09	3.65082e-09	5.50586e-09	2.94929e-09	2.90264e-09	6.07923e-09	5.77299e-09	2.88102e-09	3.13418e-09	1.95714e-09	4.65608e-09	2.99805e-09	2.03398e-09
KO+HD	M	4.18724e-09	2.90937e-09	1.8381e-09	1.93836e-09	3.48525e-09	5.28981e-09	3.19081e-09	2.88298e-09	6.91121e-09	6.19171e-09	3.37357e-09	3.4916e-09	2.04979e-09	4.40715e-09	3.3945e-09	2.10744e-09
KO+HD	M	2.80865e-09	2.97878e-09	1.30959e-09	1.30903e-09	2.63022e-09	3.96915e-09	1.95688e-09	2.08179e-09	6.3106e-09	4.92115e-09	2.23839e-09	2.65083e-09	1.71316e-09	3.4544e-09	1.7718e-09	1.41002e-09
KO+HD	M	3.57461e-09	3.62416e-09	1.81721e-09	2.01179e-09	4.54327e-09	6.91247e-09	3.25071e-09	3.7681e-09	1.00652e-08	8.89775e-09	4.29447e-09	4.72535e-09	3.08149e-09	5.93939e-09	3.47769e-09	3.53621e-09
KO+HD	M	2.12167e-09	2.14237e-09	1.37397e-09	1.40672e-09	2.6064e-09	3.98967e-09	1.97876e-09	2.11025e-09	8.44955e-09	5.84063e-09	2.84457e-09	2.91086e-09	1.76678e-09	3.69716e-09	2.44924e-09	1.68346e-09
KO+HD	M	3.11467e-09	2.90455e-09	1.59129e-09	1.58865e-09	2.90007e-09	4.52536e-09	2.22661e-09	2.19186e-09	9.47753e-09	6.84173e-09	3.08595e-09	3.16846e-09	1.94361e-09	3.8749e-09	2.73064e-09	1.6834e-09
KO+HD	M	1.9246e-09	1.98944e-09	1.40097e-09	1.17964e-09	2.66991e-09	3.81187e-09	1.98459e-09	1.9919e-09	5.59024e-09	4.80974e-09	2.45277e-09	2.59354e-09	1.71358e-09	3.47573e-09	2.19105e-09	1.47873e-09
KO+HD	M	3.45207e-09	3.32082e-09	1.39733e-09	1.09604e-09	2.09121e-09	3.54342e-09	1.29169e-09	1.48336e-09	1.14593e-08	4.10044e-09	1.60561e-09	2.03045e-09	1.61743e-09	2.89363e-09	1.63171e-09	1.63742e-09
KO+HD	M	2.42303e-09	2.20222e-09	1.63965e-09	1.42468e-09	3.57248e-09	5.43774e-09	2.72234e-09	2.5973e-09	7.0016e-09	6.29685e-09	3.20347e-09	3.34807e-09	1.95835e-09	4.54531e-09	2.46558e-09	1.70548e-09
KO+HD	M	4.26978e-09	4.12662e-09	2.21278e-09	2.1841e-09	6.74504e-09	1.11068e-08	4.55855e-09	4.27074e-09	1.49659e-08	1.11514e-08	4.73186e-09	4.57413e-09	3.15182e-09	5.7834e-09	3.72163e-09	2.48583e-09

## Sheet: Fig 5B,C
Group	Sex	Relative Pre-Treatment	Relative 1M Post-Treatment
WT+Veh	F	116.124	119.956
WT+Veh	F	103.261	83.6825
WT+Veh	F	110.165	97.0761
WT+Veh	F	107.268	99.4493
WT+Veh	M	100.168	123.118
WT+Veh	M	101.001	108.904
WT+Veh	M	98.437	97.1573
WT+Veh	M	63.5752	87.407
WT+Veh	M		83.2501
KO+Veh	F	128.102	145.553
KO+Veh	F	124.273	106.357
KO+Veh	F	164.067	98.8369
KO+Veh	M	126.808	108.668
KO+Veh	M	132.714	89.6038
KO+Veh	M	118.148
KO+Veh	M	135.311	82.5859
KO+ICM	F	154.544	145.093
KO+ICM	F	97.3386	61.4668
KO+ICM	M	99.2493	73.6674
KO+IT	F	106.599	63.5069
KO+IT	F	120.659	95.0409
KO+IT	F	103.774	61.8806

[truncated: 17 more sheets: Fig 6B, Fig 6C,F, Fig 6D,G, Fig 6E,H, Fig 7A-D, Fig 7 E-H, Fig 8A, Fig 8B, SFig 1C-F, SFig 2A-B, SFig 3A, SFig 3B-E, SFig 4B, SFig 4C-E, SFig 5A-B, SFig 6C-F, SFig 7]
